# Supplementary material for: Natural diversity-guided catalytic-core chimerism engineers a rapid and inhibitor-tolerant reverse transcriptase
Source: J Biol Eng. 2026 May 7;20:109. doi: 10.1186/s13036-026-00692-3 (PMC13317365; doi:10.1186/s13036-026-00692-3)
Supplement: Supplementary file 2 — Supplementary Material 2 [file 13036_2026_692_MOESM2_ESM.xlsx]

## Sheet: Table S1
Name	Micoorganism	Accession number
chRT V1	Trypanosoma congolense IL3000	CCD12124.1
chRT V2	Colius striatus	XP_010196977.1
chRT V3	Murine leukemia virus	ARB03492.1
chRT V4	Mus dunni endogenous virus	AAC31805.1
chRT V5	Murine leukemia virus	AAV68488.2
chRT V6	Murine leukemia virus	AAD34536.1
chRT V7	Radiation murine leukemia virus	P11227.2
chRT V8	Xenotropic MuLV-related virus	ADU55778.1
chRT V9	Murine leukemia virus	AMK06426.1
chRT V10	Friend murine leukemia virus	P26810.2
chRT V11	Murine leukemia virus	AAK50381.1
chRT V12	Xenotropic MuLV-related virus	ADU55777.1
chRT V13	Xenotropic MuLV-related virus	ADU55776.1
chRT V14	Xenotropic MuLV-related virus	ADU55774.1
chRT V15	XMRV-like mouse endogenous retrovirus	AEA72809.1
chRT V16	Recombinant M-MuLV/RaLV retrovirus	AAO46143.1
chRT V17	Feline leukemia virus	AYG96584.1
chRT V18	Macroglossus minimus gammaretrovirus	QJT93250.1
chRT V19	Porcine endogenous retrovirus	CAA76582.1
chRT V20	Feline leukemia virus	BAM45657.1
chRT V21	Rattus rattus	XP_032745397.1
chRT V22	Onychomys torridus	XP_036046876.1
chRT V23	Nannospalax galili	XP_008853349.2
chRT V24	Mesocricetus auratus	XP_040594824.1
