# Supplementary material for: Natural diversity-guided catalytic-core chimerism engineers a rapid and inhibitor-tolerant reverse transcriptase
Source: J Biol Eng. 2026 May 7;20:109. doi: 10.1186/s13036-026-00692-3 (PMC13317365; doi:10.1186/s13036-026-00692-3)
Supplement: Supplementary file 3 — Supplementary Material 3 [file 13036_2026_692_MOESM3_ESM.xlsx]

## Sheet: Table S2
Assay	Organism	Gene	Primer	Sequence (5’-3’)	Amplicon size
RT-qPCR	Mus Musculus (mouse)	Rpl27	Fw	TCCAAGATCAAGTCCTTTGTGA	114 bp
			Rv	GTCCCTGAACACATCCTTGT
			Probe	/56-FAM/ACTACAACC/ZEN/ACCTCATGCCCACAA/3IABkFQ/
RT-qPCR	Mus Musculus (mouse)	Ppia	Pre-designed qPCR Assay purchased at IDT DNA, ID: Mm.PT.39a.2.gs		85 bp
RT-LAMP	Mus Musculus (mouse)	β-actin	FIP	GACGCATACAGGGACAGCACAGGAGACCTTCAACACCCCAG	158 bp
			BIP	ACAGGCATTGTGATGGACTCCGGGCGTGAGGGAGAGCATA
			F3	CCGTGAAAAGATGACCCAGA
			B3	CAGGTCCAGACGCAGGAT
			FL	CCTGGATGGCTACGTACATG
			BL	AGACGGGGTCACCCACA
RT-LAMP	Bacteriophage MS2	Assembly protein (MS2g1)	FIP	ATGTAGGAGCATCCCACGGGGGTCGACTGGCTCCTACCTG	241 bp
			BIP	AAGCGTTGACGCTCCCTACGGAGATTTGGGCCTTAGCAGT
			F3	AGGTGCCTTTCTCATTCGTT
			B3	TACCCCTCGATGCATGGC
			FL	AGGCCCTCGAGCATGTTACC
			BL	GGTGGACTGTGGAGAGACAGG
