# Supplementary material for: Natural diversity-guided catalytic-core chimerism engineers a rapid and inhibitor-tolerant reverse transcriptase
Source: J Biol Eng. 2026 May 7;20:109. doi: 10.1186/s13036-026-00692-3 (PMC13317365; doi:10.1186/s13036-026-00692-3)
Supplement: Supplementary file 4 — Supplementary Material 4 [file 13036_2026_692_MOESM4_ESM.xlsx]

## Sheet: Table S3
Name	MW (kDa)	ε (M-1cm-1)	Yield (mg/L)
chRT V1	77.31	106840	<2
chRT V2	77.53	98945	<2
chRT V3	77.69	102830	16.58
chRT V4	77.25	101340	16.30
chRT V5	77.45	101340	19.28
chRT V6	77.33	97455	<2
chRT V7	77.27	102830	<2
chRT V8	77.21	102830	10.66
chRT V9	77.35	102830	15.66
chRT V10	77.38	102830	18.76
chRT V11	77.28	102830	9.31
chRT V12	77.25	102830	15.90
chRT V13	77.44	102830	28.18
chRT V14	77.36	102830	40.40
chRT V15	77.29	102830	42.68
chRT V16	77.27	106840	6.04
chRT V17	77.30	104320	12.97
chRT V18	77.23	102830	26.36
chRT V19	77.27	106715	17.30
chRT V20	77.24	104320	9.09
chRT V21	77.22	109820	4.74
chRT V22	77.49	99850	6.23
chRT V23	77.30	104320	31.06
chRT V24	77.62	105810	9.99
M-MuLV WT	77.31	102830	77.32
MuLV V1	77.25	97330	21.84
RTX	91.85	116800	11.50
