# Supplementary material for: Natural diversity-guided catalytic-core chimerism engineers a rapid and inhibitor-tolerant reverse transcriptase
Source: J Biol Eng. 2026 May 7;20:109. doi: 10.1186/s13036-026-00692-3 (PMC13317365; doi:10.1186/s13036-026-00692-3)
Supplement: Supplementary file 5 — Supplementary Material 5 [file 13036_2026_692_MOESM5_ESM.xlsx]

## Sheet: Table S4
Name	Protein integrity after 30-min incubation at
	4°C	45°C	50°C	55°C
chRT V3 *	Yes	Yes	No	No
chRT V4	Yes	No	No	No
chRT V5 *	Yes	Yes	No	No
chRT V8	Yes	No	No	No
chRT V9 *	Yes	Yes	No	No
chRT V10 *	Yes	Yes	No	No
chRT V11	Yes	No	No	No
chRT V12 *	Yes	Yes	Yes	No
chRT V13	Yes	No	No	No
chRT V14 *	Yes	Yes	No	No
chRT V15	Yes	No	No	No
chRT V16	Yes	No	No	No
chRT V17	Yes	No	No	No
chRT V18 *	Yes	Yes	No	No
chRT V19	Yes	No	No	No
chRT V20	Yes	No	No	No
chRT V21	Yes	No	No	No
chRT V22	Yes	No	No	No
chRT V23	Yes	No	No	No
chRT V24	Yes	No	No	No
M-MuLV WT *	Yes	Yes	Yes	No
MuLV V1 *	Yes	Yes	No	No
RTX *	Yes	Yes	Yes	Yes
