# Supplementary material for: Natural diversity-guided catalytic-core chimerism engineers a rapid and inhibitor-tolerant reverse transcriptase
Source: J Biol Eng. 2026 May 7;20:109. doi: 10.1186/s13036-026-00692-3 (PMC13317365; doi:10.1186/s13036-026-00692-3)
Supplement: Supplementary file 6 — Supplementary Material 6 [file 13036_2026_692_MOESM6_ESM.xlsx]

## Sheet: Table S5
Name	Protein integrity after incubation at 45°C for
	0 min	15 min	30 min	45 min	60 min
chRT V3	Yes	Yes	Yes	Yes	Yes
chRT V5	Yes	Yes	Yes	Yes	No
chRT V9	Yes	Yes	Yes	Yes	Yes
chRT V10	Yes	Yes	Yes	Yes	No
chRT V12	Yes	Yes	Yes	Yes	Yes
chRT V14	Yes	Yes	Yes	No	No
chRT V18	Yes	Yes	Yes	No	No
M-MuLV WT	Yes	Yes	Yes	Yes	Yes
MuLV V1	Yes	Yes	Yes	Yes	No
RTX	Yes	Yes	Yes	Yes	Yes
