# Supplementary material for: Natural diversity-guided catalytic-core chimerism engineers a rapid and inhibitor-tolerant reverse transcriptase
Source: J Biol Eng. 2026 May 7;20:109. doi: 10.1186/s13036-026-00692-3 (PMC13317365; doi:10.1186/s13036-026-00692-3)
Supplement: Supplementary file 7 — Supplementary Material 7 [file 13036_2026_692_MOESM7_ESM.xlsx]

## Sheet: Table S6
Inhibitor	Highest concentration	Lowest concentration
Ethanol	0.25	0.15
Isopropanol	0.25	0.15
Guanidine-hydrochloride	0.35 M	0.25 M
NZYol	0.02	1.5%
Sodium Citrate	25 mM	15 mM
Whole Blood (EDTA-treated)	0.25	0.15
Plasma	0.25	0.15
