# Supplementary material for: Natural diversity-guided catalytic-core chimerism engineers a rapid and inhibitor-tolerant reverse transcriptase
Source: J Biol Eng. 2026 May 7;20:109. doi: 10.1186/s13036-026-00692-3 (PMC13317365; doi:10.1186/s13036-026-00692-3)
Supplement: Supplementary file 8 — Supplementary Material 8 [file 13036_2026_692_MOESM8_ESM.xlsx]

## Sheet: Table S7
Master Mix	Instrument	Matrix	Batch	CT Mean 250 copies mL⁻¹
				RdRp gene	N gene	Human RP
Liquid	StepOnePlus	Nasopharyngeal Swab	1	33.7581	33.6891	OK
Liquid	StepOnePlus			33.3826	33.8758	OK
Liquid	StepOnePlus			33.9904	33.6463	OK
Liquid	StepOnePlus		2	33.9559	34.4431	OK
Liquid	StepOnePlus			34.5675	33.7657	OK
Liquid	StepOnePlus			34.725	33.8571	OK
Liquid	StepOnePlus	Whole Blood	1	33.4438	33.7767	OK
Liquid	StepOnePlus			33.8166	33.3947	OK
Liquid	StepOnePlus			34.1783	34.3908	OK
Liquid	StepOnePlus		2	34.4455	34.0682	OK
Liquid	StepOnePlus			34.3934	34.2249	OK
Liquid	StepOnePlus			34.1683	34.1896	OK
Liquid	StepOnePlus	Urine	1	34.336	33.6221	OK
Liquid	StepOnePlus			33.4188	33.2732	OK
Liquid	StepOnePlus			33.1692	33.3758	OK
Liquid	StepOnePlus		2	33.7007	34.3402	OK
Liquid	StepOnePlus			33.6254	34.1434	OK
Liquid	StepOnePlus			34.3061	33.7707	OK
Liquid	StepOnePlus	Cervical Swab	1	32.9376	33.3974	OK
Liquid	StepOnePlus			33.8279	33.8297	OK
Liquid	StepOnePlus			34.1823	33.7994	OK
Liquid	StepOnePlus		2	33.2313	33.9765	OK
Liquid	StepOnePlus			34.4779	34.3682	OK
Liquid	StepOnePlus			34.1579	33.5659	OK
Liquid	QuantSudio 5	Nasopharyngeal Swab	1	33.2831	34.1872	OK
Liquid	QuantSudio 5			33.294	34.2276	OK
Liquid	QuantSudio 5			33.5954	34.6512	OK
Liquid	QuantSudio 5		2	33.4303	34.8933	OK
Liquid	QuantSudio 5			33.8766	34.2618	OK
Liquid	QuantSudio 5			32.1748	33.3693	OK
Liquid	QuantSudio 5	Whole Blood	1	33.345	35.1061	OK
Liquid	QuantSudio 5			33.788	34.7535	OK
Liquid	QuantSudio 5			34.2457	35.1612	OK
Liquid	QuantSudio 5		2	33.0497	33.8995	OK
Liquid	QuantSudio 5			33.9656	35.7999	OK
Liquid	QuantSudio 5			33.7804	33.849	OK
Liquid	QuantSudio 5	Urine	1	33.7385	34.4242	OK
Liquid	QuantSudio 5			33.6088	34.169	OK
Liquid	QuantSudio 5			34.2514	35.3876	OK
Liquid	QuantSudio 5		2	33.9476	34.3307	OK
Liquid	QuantSudio 5			33.6032	33.2832	OK
Liquid	QuantSudio 5			34.4342	34.6684	OK
Liquid	QuantSudio 5	Cervical Swab	1	33.8276	34.6613	OK
Liquid	QuantSudio 5			33.6521	33.6444	OK
Liquid	QuantSudio 5			34.0934	34.5154	OK
Liquid	QuantSudio 5		2	33.5621	35.2455	OK
Liquid	QuantSudio 5			34.8848	34.142	OK
Liquid	QuantSudio 5			33.9691	34.6788	OK
Lyophilizable	StepOnePlus	Nasopharyngeal Swab	1	34.5071	34.3842	OK
Lyophilizable	StepOnePlus			32.8807	33.9559	OK
Lyophilizable	StepOnePlus			34.29	34.0525	OK
Lyophilizable	StepOnePlus		2	34.0201	35.3694	OK
Lyophilizable	StepOnePlus			33.5092	34.7266	OK
Lyophilizable	StepOnePlus			33.7109	34.3115	OK
Lyophilizable	StepOnePlus	Whole Blood	1	33.4817	33.5919	OK
Lyophilizable	StepOnePlus			33.2261	34.3162	OK
Lyophilizable	StepOnePlus			32.6939	33.8297	OK
Lyophilizable	StepOnePlus		2	33.3388	34.6073	OK
Lyophilizable	StepOnePlus			33.5444	35.1256	OK
Lyophilizable	StepOnePlus			32.9376	34.8242	OK
Lyophilizable	StepOnePlus	Urine	1	33.5284	34.3557	OK
Lyophilizable	StepOnePlus			33.7184	33.9713	OK
Lyophilizable	StepOnePlus			33.3311	34.4119	OK
Lyophilizable	StepOnePlus		2	32.9774	34.4598	OK
Lyophilizable	StepOnePlus			32.6719	33.9767	OK
Lyophilizable	StepOnePlus			33.3367	34.6601	OK
Lyophilizable	StepOnePlus	Cervical Swab	1	32.8866	33.889	OK
Lyophilizable	StepOnePlus			32.9351	34.0053	OK
Lyophilizable	StepOnePlus			32.8457	34.1726	OK
Lyophilizable	StepOnePlus		2	33.6875	34.5471	OK
Lyophilizable	StepOnePlus			33.9365	35.2256	OK
Lyophilizable	StepOnePlus			32.8946	34.5364	OK
Lyophilizable	QuantSudio 5	Nasopharyngeal Swab	1	32.8952	32.9748	OK
Lyophilizable	QuantSudio 5			33.3154	33.1444	OK
Lyophilizable	QuantSudio 5			32.822	33.252	OK
Lyophilizable	QuantSudio 5		2	33.3944	34.0189	OK
Lyophilizable	QuantSudio 5			34.0732	33.6533	OK
Lyophilizable	QuantSudio 5			32.7951	33.1206	OK
Lyophilizable	QuantSudio 5	Whole Blood	1	32.971	32.5461	OK
Lyophilizable	QuantSudio 5			33.908	32.7396	OK
Lyophilizable	QuantSudio 5			33.4766	33.8592	OK
Lyophilizable	QuantSudio 5		2	33.5017	33.9121	OK
Lyophilizable	QuantSudio 5			33.4986	34.0937	OK
Lyophilizable	QuantSudio 5			33.5657	34.4666	OK
Lyophilizable	QuantSudio 5	Urine	1	33.3305	33.243	OK
Lyophilizable	QuantSudio 5			33.4657	33.3303	OK
Lyophilizable	QuantSudio 5			34.7203	33.4408	OK
Lyophilizable	QuantSudio 5		2	33.601	33.995	OK
Lyophilizable	QuantSudio 5			34.5606	33.6635	OK
Lyophilizable	QuantSudio 5			33.8584	34.8512	OK
Lyophilizable	QuantSudio 5	Cervical Swab	1	33.1041	33.6478	OK
Lyophilizable	QuantSudio 5			34.1109	33.4732	OK
Lyophilizable	QuantSudio 5			33.9041	33.865	OK
Lyophilizable	QuantSudio 5		2	33.7657	33.1919	OK
Lyophilizable	QuantSudio 5			33.4706	34.1564	OK
Lyophilizable	QuantSudio 5			33.9877	33.4716	OK
		Average CT		33.6519	34.0783
		Standard deviation		0.531778	0.611703
		Coefficient of Variation (%)		1.58023	1.79499
		Replicate Detection (%)		100	100
