# Supplementary material for: Natural diversity-guided catalytic-core chimerism engineers a rapid and inhibitor-tolerant reverse transcriptase
Source: J Biol Eng. 2026 May 7;20:109. doi: 10.1186/s13036-026-00692-3 (PMC13317365; doi:10.1186/s13036-026-00692-3)
Supplement: Supplementary file 9 — Supplementary Material 9 [file 13036_2026_692_MOESM9_ESM.xlsx]

## Sheet: Table S8
Master Mix	Instrument	Matrix	Batch	CT Mean 15 copies/reaction			CT Mean 150 copies/reaction
				RdRp gene	N gene	Human RP	RdRp gene	N gene	Human RP
Liquid	StepOnePlus	Nasopharyngeal Swab	1	32.1247	32.339	OK	29.0799	29.0009	OK
Liquid	StepOnePlus			31.9848	31.9782	OK	28.9658	28.9338	OK
Liquid	StepOnePlus			31.973	32.0105	OK	28.8987	29.1099	OK
Liquid	StepOnePlus		2	32.6314	32.7422	OK	29.3011	29.2173	OK
Liquid	StepOnePlus			32.7493	32.5714	OK	29.1437	29.2387	OK
Liquid	StepOnePlus			32.5335	32.7953	OK	29.3033	29.3385	OK
Liquid	StepOnePlus	Whole Blood	1	32.0706	31.957	OK	29.0959	28.9764	OK
Liquid	StepOnePlus			32.1791	32.1629	OK	28.9315	28.8411	OK
Liquid	StepOnePlus			31.9658	32.4009	OK	28.9793	28.9129	OK
Liquid	StepOnePlus		2	32.4028	32.7924	OK	29.2484	29.1101	OK
Liquid	StepOnePlus			32.6504	32.412	OK	29.3073	29.1593	OK
Liquid	StepOnePlus			32.7859	32.4247	OK	29.2262	29.2175	OK
Liquid	StepOnePlus	Urine	1	32.1248	31.7122	OK	28.8489	28.8131	OK
Liquid	StepOnePlus			31.9566	31.9762	OK	28.7235	28.7596	OK
Liquid	StepOnePlus			31.8172	31.9131	OK	28.6529	28.6229	OK
Liquid	StepOnePlus		2	33.0746	32.2148	OK	29.0447	29.0703	OK
Liquid	StepOnePlus			32.073	32.1581	OK	29.1585	29.0956	OK
Liquid	StepOnePlus			32.308	32.322	OK	29.2376	29.0405	OK
Liquid	StepOnePlus	Cervical Swab	1	31.804	31.705	OK	28.6741	28.6436	OK
Liquid	StepOnePlus			31.9173	31.8239	OK	28.7478	28.6822	OK
Liquid	StepOnePlus			31.8679	31.8523	OK	28.8327	28.776	OK
Liquid	StepOnePlus		2	31.817	32.2355	OK	29.0997	28.9275	OK
Liquid	StepOnePlus			32.1286	32.1688	OK	29.1005	28.9908	OK
Liquid	StepOnePlus			32.1003	32.2154	OK	29.2308	28.995	OK
Liquid	QuantSudio 5	Nasopharyngeal Swab	1	31.6884	32.4929	OK	28.6125	29.2039	OK
Liquid	QuantSudio 5			32.0665	32.8342	OK	28.8479	29.2424	OK
Liquid	QuantSudio 5			31.9942	33.0355	OK	28.8396	29.4253	OK
Liquid	QuantSudio 5		2	31.6565	32.7075	OK	28.4825	29.2497	OK
Liquid	QuantSudio 5			31.5771	32.9378	OK	28.9002	29.4712	OK
Liquid	QuantSudio 5			32.5816	32.5703	OK	28.8278	29.4613	OK
Liquid	QuantSudio 5	Whole Blood	1	32.015	32.3282	OK	28.8913	29.4876	OK
Liquid	QuantSudio 5			32.5084	33.401	OK	28.9614	29.5777	OK
Liquid	QuantSudio 5			32.6219	33.3392	OK	28.9006	29.5532	OK
Liquid	QuantSudio 5		2	31.377	31.4945	OK	29.057	29.6615	OK
Liquid	QuantSudio 5			31.9397	32.9251	OK	28.4192	28.707	OK
Liquid	QuantSudio 5			32.1981	33.0272	OK	28.5721	28.7826	OK
Liquid	QuantSudio 5	Urine	1	32.6685	33.3747	OK	29.5294	30.1071	OK
Liquid	QuantSudio 5			31.9792	32.8157	OK	29.0747	29.5569	OK
Liquid	QuantSudio 5			32.0884	32.9853	OK	28.748	29.4556	OK
Liquid	QuantSudio 5		2	32.2829	32.7984	OK	28.6333	29.0082	OK
Liquid	QuantSudio 5			32.272	32.3494	OK	28.802	29.4652	OK
Liquid	QuantSudio 5			32.5135	32.8442	OK	29.3236	29.9091	OK
Liquid	QuantSudio 5	Cervical Swab	1	32.0585	32.8982	OK	28.8275	29.4915	OK
Liquid	QuantSudio 5			32.006	32.9915	OK	28.764	29.2613	OK
Liquid	QuantSudio 5			32.1802	32.7762	OK	28.9407	29.4171	OK
Liquid	QuantSudio 5		2	32.5305	32.6739	OK	28.7619	29.5387	OK
Liquid	QuantSudio 5			32.3886	33.0011	OK	29.207	29.7686	OK
Liquid	QuantSudio 5			32.8453	32.8429	OK	28.9364	29.3938	OK
Lyophilizable	StepOnePlus	Nasopharyngeal Swab	1	31.7362	32.7591	OK	28.4422	29.0703	OK
Lyophilizable	StepOnePlus			31.5379	32.3055	OK	28.1659	28.9502	OK
Lyophilizable	StepOnePlus			31.3661	32.1169	OK	28.2419	28.9007	OK
Lyophilizable	StepOnePlus		2	31.9922	33.3118	OK	28.6965	29.9335	OK
Lyophilizable	StepOnePlus			32.1702	33.2312	OK	28.4228	29.7524	OK
Lyophilizable	StepOnePlus			31.9468	33.491	OK	28.605	29.7897	OK
Lyophilizable	StepOnePlus	Whole Blood	1	31.4063	32.35	OK	28.3936	28.9322	OK
Lyophilizable	StepOnePlus			31.7203	32.3823	OK	28.2457	28.78	OK
Lyophilizable	StepOnePlus			31.3515	32.2581	OK	28.2172	28.6867	OK
Lyophilizable	StepOnePlus		2	31.8562	33.0194	OK	28.5732	29.7026	OK
Lyophilizable	StepOnePlus			31.6887	33.2594	OK	28.5403	29.5518	OK
Lyophilizable	StepOnePlus			31.443	33.2785	OK	28.4858	29.6116	OK
Lyophilizable	StepOnePlus	Urine	1	31.6125	32.5628	OK	28.2982	28.7357	OK
Lyophilizable	StepOnePlus			30.9329	32.231	OK	28.2756	28.8427	OK
Lyophilizable	StepOnePlus			31.457	32.1356	OK	28.2949	28.8085	OK
Lyophilizable	StepOnePlus		2	31.6029	33.0628	OK	28.7299	29.7361	OK
Lyophilizable	StepOnePlus			31.6235	33.1146	OK	28.5206	29.6354	OK
Lyophilizable	StepOnePlus			31.7056	33.2041	OK	28.3689	29.5605	OK
Lyophilizable	StepOnePlus	Cervical Swab	1	31.4302	32.1583	OK	27.9874	28.4558	OK
Lyophilizable	StepOnePlus			31.4448	32.1402	OK	28.1911	28.8441	OK
Lyophilizable	StepOnePlus			31.1467	32.0801	OK	28.1681	28.7153	OK
Lyophilizable	StepOnePlus		2	31.8338	32.9589	OK	28.3449	29.6881	OK
Lyophilizable	StepOnePlus			31.6869	32.8371	OK	28.3996	29.6201	OK
Lyophilizable	StepOnePlus			32.1938	32.6389	OK	28.7918	29.6495	OK
Lyophilizable	QuantSudio 5	Nasopharyngeal Swab	1	31.3464	31.0933	OK	28.5195	27.8929	OK
Lyophilizable	QuantSudio 5			31.6059	31.2292	OK	28.4319	27.8202	OK
Lyophilizable	QuantSudio 5			31.2796	30.9767	OK	28.4081	27.8726	OK
Lyophilizable	QuantSudio 5		2	32.1584	32.4042	OK	28.6269	28.7365	OK
Lyophilizable	QuantSudio 5			31.916	31.7346	OK	28.7581	28.7044	OK
Lyophilizable	QuantSudio 5			31.5408	32.161	OK	28.7136	28.6959	OK
Lyophilizable	QuantSudio 5	Whole Blood	1	31.5345	31.2841	OK	28.7011	28.0773	OK
Lyophilizable	QuantSudio 5			32.0785	31.2528	OK	28.6287	28.242	OK
Lyophilizable	QuantSudio 5			32.3671	32.0422	OK	28.5947	28.1175	OK
Lyophilizable	QuantSudio 5		2	31.7767	32.4791	OK	28.6743	28.8524	OK
Lyophilizable	QuantSudio 5			31.8335	32.4127	OK	28.9696	28.7875	OK
Lyophilizable	QuantSudio 5			31.8759	32.1303	OK	28.8958	28.7096	OK
Lyophilizable	QuantSudio 5	Urine	1	31.8699	31.5401	OK	29.461	28.7125	OK
Lyophilizable	QuantSudio 5			32.1164	31.6037	OK	28.7055	27.9644	OK
Lyophilizable	QuantSudio 5			31.54	31.3557	OK	28.511	27.9667	OK
Lyophilizable	QuantSudio 5		2	32.068	32.3365	OK	29.0906	28.8925	OK
Lyophilizable	QuantSudio 5			32.4053	31.9095	OK	28.7231	28.5954	OK
Lyophilizable	QuantSudio 5			31.9487	32.5098	OK	29.2009	28.9575	OK
Lyophilizable	QuantSudio 5	Cervical Swab	1	31.4621	31.2409	OK	28.4862	28.1081	OK
Lyophilizable	QuantSudio 5			32.1905	31.7054	OK	28.5967	27.9197	OK
Lyophilizable	QuantSudio 5			31.7408	31.4328	OK	28.6633	27.9116	OK
Lyophilizable	QuantSudio 5		2	32.255	32.5366	OK	28.882	28.7781	OK
Lyophilizable	QuantSudio 5			32.313	32.0695	OK	29.2507	29.2029	OK
Lyophilizable	QuantSudio 5			32.7301	32.5368	OK	28.8902	28.6132	OK
		Average CT		31.9783	32.3874		28.7654	29.0183
		Standard deviation		0.41511	0.579089		0.328866	0.521849
		Coefficient of Variation (%)		1.2981	1.788		1.14327	1.79835
