# Supplementary material for: Natural diversity-guided catalytic-core chimerism engineers a rapid and inhibitor-tolerant reverse transcriptase
Source: J Biol Eng. 2026 May 7;20:109. doi: 10.1186/s13036-026-00692-3 (PMC13317365; doi:10.1186/s13036-026-00692-3)
Supplement: Supplementary file 10 — Supplementary Material 10 [file 13036_2026_692_MOESM10_ESM.xlsx]

## Sheet: Table S9
		NZYtech SARS-CoV-2 One-Step RT-qPCR Kit II (MD0487)
		Positive	Negative	Total
Liquid chRT V18–based master mixes Liquid	Positive	16	0	16
	Negative	0	16	16
	Total	16	16	32
Lyophilized chRT V18–based master mixes	Positive	16	0	16
	Negative	0	16	16
	Total	16	16	32
PPA: 100 % for target gene or organism name (95% CI)
NPA: 100 % for target gene or organism name (95% CI)
